# Supplementary material for: C3 plant isotopic variability in a boreal mixed woodland: implications for bison and other herbivores
Source: PeerJ. 2021 Sep 23;9:e12167. doi: 10.7717/peerj.12167 (PMC8466085; doi:10.7717/peerj.12167)
Supplement: Supplemental Information 1 [file peerj-09-12167-s001.xls]

## Sheet: AllPlant
Site	Habitat	Season	Sample	Taxon	Type	Parts	δ13C	δ15N	%C	%N	C/N
P1	Open	Summer	P1-10a	Ranunculus sp.	forb	stem, leaf, flower	-28	-1	40.4	1.3	37
P1	Open	Summer	P1-11a	Trifolium hybridium	forb	stem, leaf	-30.6	-1.3	37.9	2.6	17.1
P1	Open	Summer	P1-12a	Fragaria virginiana	forb	stem, leaf	-28.2	-2	39.6	1.8	25.8
P1	Open	Summer	P1-13a	Poaceae	grass	stem, leaf	-28.4	-1.2	38.5	1.4	32.1
P1	Open	Summer	P1-14a	Poa pratensis	grass	stem, seed	-26.3		39
P1	Open	Summer	P1-15a	Poaceae	grass	stem, leaf, seed	-26.3	-1.8	40.3	1.6	30.1
P1	Open	Summer	P1-1a	Poa pratensis	grass	stem, seed	-27.7		38.8
P1	Open	Summer	P1-1b	Poa pratensis	grass	leaf	-29	-2.6	38.9	2.1	21.8
P1	Open	Summer	P1-2a	Hedysarum alpinum	forb	stem, leaf, flower	-28.3	-0.1	40.1	2.9	16
P1	Open	Summer	P1-3a	Rubus pubescens	shrub	stem, leaf	-27.9	-1.5	40.6	2.3	20.2
P1	Open	Summer	P1-4a	Phleum pratense	grass	stem, leaf, seed	-28.4	-2.6	40.4	1.4	34
P1	Open	Summer	P1-5a	Salix sp.	shrub	leaf	-30	0	37.7	2	22.3
P1	Open	Summer	P1-6a	Amelanchier alnifolia	shrub	stem, leaf, fruit	-25.9	-2.2	43.9	1.2	42.1
P1	Open	Summer	P1-7a	Ranunculus sp.	forb	stem, leaf, flower	-28	-0.7	40.4	1.7	27.6
P1	Open	Summer	P1-8a	Galium boreale	forb	stem, leaf	-28.6	-0.7	40.3	1.6	28.7
P1	Open	Summer	P1-9a	Apocynum androsaemifolium	forb	stem, leaf, flower	-29.3	1.6	42.4	1.8	27.6
P2	Closed	Summer	P2-1a	Agrimonia striata	forb	stem, leaf	-30.4	-2.3	37.8	1.8	24
P2	Closed	Summer	P2-2a	Salix sp.	shrub	leaf	-28.7	1.6	41.1	2	24.5
P2	Closed	Summer	P2-3a	Lonicera involucrata	shrub	leaf	-29.9	-1.2	38.5	1.6	27.8
P2	Closed	Summer	P2-4a	Poaceae	grass	stem, leaf	-30.3	-0.5	36.4	1.4	31.1
P2	Closed	Summer	P2-5a	Poaceae	grass	stem, leaf	-29.4	1.5	36.9	1.3	33.4
P2	Closed	Summer	P2-6a	Thalictrum sp.	forb	stem, leaf	-30.5	1.9	39.6	2.1	22.4
P2	Closed	Summer	P2-7a	Sanicula marilandica	forb	stem, flower	-30.5	0.7	38.8	2.3	19.7
P2	Closed	Summer	P2-7b	Sanicula marilandica	forb	leaf	-32.3	-0.1	38.6	3.2	13.9
P2	Closed	Summer	P2-8a	Poa pratensis	grass	stem, leaf, seed	-31	1.1	36.6	1.6	27
P3	Open	Summer	P3-1a	Poaceae	grass	leaf	-27.8	1.6	38.2	2.1	21.6
P3	Open	Summer	P3-1b	Poaceae	grass	seed	-26.9	1.6	39.7	2.2	20.9
P3	Open	Summer	P3-2a	Poaceae	grass	stem, leaf	-27.8	1.3	35.9	1.8	23
P3	Open	Summer	P3-3a	Trifolium sp.	forb	stem, leaf, flower	-28.4	-0.4	37	3	14.6
P3	Open	Summer	P3-4a	Astragalus sp.	forb	stem, leaf	-27.3	0.7	38.1	4.8	9.3
P3	Open	Summer	P3-5a	Cyperaceae	sedge	leaf	-27.4	2.1	38.2	1.7	25.6
P3	Open	Summer	P3-5b	Cyperaceae	sedge	seed	-26.6	1.7	39.2	1.9	23.5
P4	Open	Summer	P4-1a	Poaceae	grass	seed	-27.6	-1.3	39.7	2.2	21.3
P4	Open	Summer	P4-1b	Poaceae	grass	leaf	-28.5	-3.1	36.2	2	21.2
P4	Open	Summer	P4-2a	Bromus sp.	grass	stem, seed	-27.3	-3.2	39.2	1.4	32.1
P4	Open	Summer	P4-3a	Poa pratensis	grass	stem, seed	-25.7	-0.7	38.6	1.1	42.1
P4	Open	Summer	P4-3b	Poa pratensis	grass	stem, leaf	-28.7	-3.6	37.4	1	43
P4	Open	Summer	P4-4a	Poaceae	grass	stem, leaf	-28.3	-0.4	38.5	2.2	20.1
P4	Open	Summer	P4-6a	Bromus sp.	grass	seed	-26.2	0.1	40.5	1.8	26.3
P4	Open	Summer	P4-6b	Bromus sp.	grass	leaf	-28	-1.4	39.6	1.9	24.4
P4	Open	Summer	P4-7a	Trifolium hybridium	forb	stem, leaf	-30	-1.5	35.7	2.5	16.6
P4	Open	Summer	P4-7b	Trifolium hybridium	forb	stem, flower	-28.2	-0.6	38	1.9	23.1
P5	Closed	Summer	P5-1a	Poa pratensis	grass	stem, leaf, seed	-29.6		37
P5	Closed	Summer	P5-2a	Poaceae	grass	stem, leaf	-30.3	-2.3	38.3	1.3	34.2
P5	Closed	Summer	P5-3a	Bromus inermis	grass	seed	-29.4	-0.1	40.2	1.9	24.1
P5	Closed	Summer	P5-3b	Bromus inermis	grass	leaf	-30.4	-1.2	38.9	1.3	35.4
P5	Closed	Summer	P5-4a	Agropyron sp.	grass	seed	-31.2	-2	39.5	1.7	27.8
P5	Closed	Summer	P5-4b	Agropyron sp.	grass	stem, leaf	-32.2	-2.1	37.6	1.6	27
P5	Closed	Summer	P5-5a	Phleum pratense	grass	seed	-29.5	8.4	39.4	1.9	24.8
P5	Closed	Summer	P5-5b	Phleum pratense	grass	leaf	-31.1	6.8	39	2.2	20.5
P5	Closed	Summer	P5-5c	Phleum pratense	grass	stem	-29.1	6.5	38.4	0.9	51.3
P5	Closed	Summer	P5-6a	Trifolium sp.	forb	stem, leaf	-28.7	-2	34.5	2.5	15.8
P5	Closed	Summer	P5-7a	Unidentified forb	forb	stem, leaf	-32.1	-1.7	37.9	1.6	26.9
P5	Closed	Summer	P5-8a	Poaceae	grass	leaf	-29.9	-1.3	39	2.3	19.9
P5	Closed	Summer	P5-9a	Phalaris arundinacea	grass	seed	-28.8	0.7	39.4	2.1	21.4
P5	Closed	Summer	P5-9b	Phalaris arundinacea	grass	leaf	-30.6	-0.8	37.6	2.6	16.6
P5	Closed	Fall	P5N-1	Poaceae	grass	stem, leaf	-29.9		37.1
P5	Closed	Fall	P5N-2a	Poa sp.	grass	seed	-29.2	-1.7	39.7	1.9	23.9
P5	Closed	Fall	P5N-2b	Poa sp.	grass	stem, leaf	-29.3		39.2
P5	Closed	Fall	P5N-3b	Poaceae	grass	stem, leaf	-29.3	0.2	39.7	1.6	28.2
P5	Closed	Fall	P5N-4a	Poa sp.	grass	seed	-29.9	4.2	39.7	1.1	40.9
P5	Closed	Fall	P5N-4b	Poa sp.	grass	stem, leaf	-29.7		39.9
P5	Closed	Fall	P5N-5a	Poaceae	grass	leaf	-31.6		40.3
P5	Closed	Fall	P5N-5b	Poa sp.	grass	seed	-30.3	6.7	38.9	0.8	60
P6	Open	Summer	P6-1a	Agropyron sp.	grass	stem, leaf, seed	-28	1.6	39	1.7	27.3
P6	Open	Summer	P6-1b	Agropyron sp.	grass	stem, leaf	-28.3	1.2	37.8	3.5	12.4
P6	Open	Summer	P6-2a	Bromus inermis	grass	seed	-27.2	1.1	39.8	1.8	26.3
P6	Open	Summer	P6-2b	Bromus inermis	grass	stem, leaf	-28.2	0.3	38.5	1.9	23.1
P6	Open	Summer	P6-3a	Trifolium sp.	forb	stem, leaf	-29.1	-2	37.8	3.1	14.4
P6	Open	Summer	P6-3b	Trifolium sp.	forb	stem, flower	-27.6	-1.3	39.1	2.3	19.6
P6	Open	Summer	P6-4a	Poa pratensis	grass	stem, seed, leaf	-26.9		39.5
P6	Open	Summer	P6-5a	Poaceae	grass	stem, leaf	-28.3	1.9	38.8	1.1	42.3
P6	Open	Summer	P6-6	Poaceae	grass	leaf	-28.6	-2	38.2	4	11.2
P6	Open	Summer	P6-7a	Poaceae	grass	leaf	-28.8	2.4	38.7	2.2	20.1
P6	Open	Summer	P6-8a	Ranunculus sp.	forb	stem, leaf, flower	-27.9	0.8	37	1.7	26.1
P7	Wet	Summer	P7-1a	Beckmannia syzigachne	grass	stem, leaf, seed	-29		37.7
P7	Wet	Summer	P7-2a	Poa pratensis	grass	stem, leaf, seed	-26.8		36.7
P7	Wet	Summer	P7-2b	Poa pratensis	grass	stem, leaf	-30.2	2.3	37.7	2.8	15.5
P7	Wet	Summer	P7-3a	Bromus inermis	grass	stem, leaf, seed	-26.5	-0.1	39.8	1.6	28.6
P7	Wet	Summer	P7-4a	Alopecurus aequalis	grass	stem, leaf, seed	-28.4	6.5	38.4	1.6	28.7
P7	Wet	Summer	P7-4b	Alopecurus aequalis	grass	leaf	-29.1	6.5	38.1	2.5	18.1
P7	Wet	Summer	P7-5a	Calamagrostis canadensis	grass	seed	-28.1	2.9	38.7	1.9	24.1
P7	Wet	Summer	P7-5b	Calamagrostis canadensis	grass	leaf	-30	2	35.3	1.9	21.6
P7	Wet	Summer	P7-6a	Poaceae	grass	stem, leaf	-30.2	4.8	37.1	3	14.2
P7	Wet	Summer	P7-7a	Agropyron trachycaulum	grass	stem, leaf, seed	-27.2	2.1	38.3	2.3	19.1
P8	Open	Summer	P8-1a	Poaceae	grass	stem, leaf	-28.8	0.9	37	1.8	24.1
P8	Open	Summer	P8-2a	Poa pratensis	grass	stem, leaf, seed	-25.5	-0.6	37.7	0.8	56.8
P8	Open	Summer	P8-2b	Poa pratensis	grass	leaf	-28.6	1.6	37.5	2	21.8
P8	Open	Summer	P8-3a	Poaceae	grass	stem, seed	-27	0.1	38.2	0.9	50.1
P8	Open	Summer	P8-3b	Poaceae	grass	leaf	-28.7	2.2	37.5	2.2	20.1
P8	Open	Summer	P8-3c	Poaceae	grass	leaf	-28.9	1.6	37.6	2	21.8
P8	Open	Summer	P8-3d	Agropyron trachycaulum	grass	stem, seed	-27.5	2.7	37.8	1.5	28.7
P8	Open	Fall	P8N-1a	Poa sp.	grass	seed	-27.2	-1.9	39.2	1.1	40.2
P8	Open	Fall	P8N-1b	Poaceae	grass	stem, leaf	-27.8	1.1	39.2	0.9	52.3
P8	Open	Fall	P8N-1c	Agropyron trachycaulum	grass	seed	-26.4	1	39.1	0.9	50.6
P8	Open	Fall	P8N-1d	Agropyron trachycaulum	grass	stem	-26.5		41.3
P8	Open	Fall	P8N-2a	Agropyron trachycaulum	grass	seed	-25.6	9.9	41.2	1.2	41.7
P8	Open	Fall	P8N-2b	Agropyron trachycaulum	grass	stem	-25.4		42.8
P8	Open	Fall	P8N-2c	Poaceae	grass	leaf	-28.7	7.5	38.3	0.7	65.4
P8	Open	Fall	P8N-3a	Poa sp.	grass	seed	-28.5	-0.6	38	0.9	47.8
P8	Open	Fall	P8N-3b	Poa sp.	grass	stem	-27.5		40.3
P8	Open	Fall	P8N-3c	Poaceae	grass	leaf	-29	1.8	35.5	0.6	66.4
P8	Open	Fall	P8N-4a	Agropyron trachycaulum	grass	seed	-27.1	4.3	41.1	1	47.5
P8	Open	Fall	P8N-4b	Agropyron trachycaulum	grass	stem	-27.9		41.4
P8	Open	Fall	P8N-4c	Poaceae	grass	stem, leaf	-28.5	3.1	39.8	1.2	38.6
P8	Open	Fall	P8N-5a	Poaceae	grass	leaf	-28.7		40.1
W1	Open	Summer	W1-1a	Poaceae	grass	stem, leaf	-30.4	-3.2	37.4	1	42.6
W1	Open	Summer	W1-2a	Poa sp.	grass	stem, leaf, seed	-28.3	-2.7	37.3	1	42.4
W1	Open	Summer	W1-3a	Bromus sp.	grass	stem, leaf, seed	-27.2	-3.9	38.2	0.9	51.1
W1	Open	Summer	W1-3b	Bromus sp.	grass	seed	-28.3	-1.6	38.7	1.7	26.6
W1	Open	Summer	W1-4a	Poa pratensis	grass	stem, leaf	-29.9	-3.8	37.6	1.3	32.6
W1	Open	Summer	W1-4b	Poa pratensis	grass	stem, seed	-28.8	-3.5	38.2	1.2	36.5
W1	Open	Summer	W1-5a	Phleum pratense	grass	whole sample	-30.8	-1.6	38.2	0.8	53.9
W2	Wet	Summer	W2-1a	Poaceae	grass	stem, leaf	-30.1	0.4	38.2	1.8	24.7
W2	Wet	Summer	W2-2a	Poa sp.	grass	stem, leaf	-30.5	-1.5	36.6	1.6	26.1
W3	Closed	Summer	W3-1a	Poaceae	grass	stem, leaf	-31.1	-1.4	35.2	1.3	31
W3	Closed	Summer	W3-2a	Poaceae	grass	stem, leaf	-32.6	-2.4	36.2	0.9	46.5
W3	Closed	Fall	W3N-1a	Poaceae	grass	stem, leaf	-29.5		39.8
W3	Closed	Fall	W3N-2a	Poaceae	grass	leaf	-29.3		39.6
W3	Closed	Fall	W3N-3a	Poaceae	grass	leaf	-30.2	0.7	41	0.8	60.6
W4	Open	Summer	W4-1a	Carex atheroides	sedge	stem, leaf, seed	-27.9	0.4	37.9	1.2	37.5
W4	Open	Summer	W4-2a	Carex sp.	sedge	leaf	-29.8	2.9	37.1	1.4	31
W4	Open	Summer	W4-3a	Poaceae	grass	stem, leaf	-29.7	-1.2	38.8	1.6	27.7
W4	Open	Summer	W4-3b	Poaceae	grass	stem, leaf, seed	-29	-1.1	37.8	1.3	35.1
W4	Open	Summer	W4-4a	Carex atherodes	sedge	stem, leaf, seed	-27.7	0.9	38.7	1.3	35.4
W4	Open	Summer	W4-4b	Carex atherodes	sedge	stem, leaf	-27.9	-0.5	37.6	1.1	38.7
W5	Open	Summer	W5-1a	Poa sp.	grass	stem, seed	-26.9	-1	38.4	1	45.9
W5	Open	Summer	W5-1b	Poa sp.	grass	leaf	-27.9	0.5	38.6	2.2	20.1
W5	Open	Summer	W5-2a	Agropyron sp.	grass	stem, leaf, seed	-26.4	1.7	38.7	2.1	21.5
W5	Open	Summer	W5-2b	Agropyron sp.	grass	leaf	-28.8	1.2	37.7	2.4	18
W5	Open	Summer	W5-3a	Poaceae	grass	stem, leaf	-28.2	2.5	38.2	3.6	12.3
W6	Open	Summer	W6-1a	Phleum pratense	grass	stem, leaf, seed	-29.2	-0.5	37.9	1.4	31.5
W6	Open	Summer	W6-1b	Phleum pratense	grass	leaf	-26.6	2.9	38.5	2.8	16.3
W6	Open	Summer	W6-2a	Poa sp.	grass	stem, leaf, seed	-29.7	-2.2	38.6	0.9	49.9
W6	Open	Summer	W6-2b	Poa sp.	grass	stem, leaf	-30.4	-0.3	36.3	1.7	25.2
W7	Open	Summer	W7-1a	Equisetum sp.	horsetail	stem, leaf	-29.6	4.5	30.7	1.6	21.8
W7	Open	Summer	W7-2a	Poa sp.	grass	seed	-27.7	-0.9	37.4	1.2	35.9
W7	Open	Summer	W7-2b	Poa sp.	grass	stem, leaf	-28.6	-0.1	37.2	1.4	30.8
W7	Open	Summer	W7-3a	Phleum pratense	grass	seed	-26.7	-1.2	39.5	1.5	30.6
W7	Open	Summer	W7-3b	Phleum pratense	grass	stem, leaf	-28.1	-2.4	38.1	1.1	40
W8	Closed	Summer	W8-1a	Agropyron sp.	grass	stem, leaf	-29.7	-1.9	37.9	1.5	28.6
W8	Closed	Summer	W8-2a	Bromus sp.	grass	stem, seed	-28.4	6.5	39.7	2.1	22.1
W8	Closed	Summer	W8-3a	Equisetum sp.	horsetail	whole sample	-30.6	3.2	32.7	1.7	22.8
W8	Closed	Summer	W8-4a	Poaceae	grass	leaf	-29.6	-3.9	37.6	0.9	47.1
W8	Closed	Summer	W8-5a	Poaceae	grass	stem, leaf	-29.8	-0.6	38.5	2	22.8
W8	Closed	Summer	W8-6a	Poaceae	grass	leaf	-28.3	-1	36.9	1.1	38
W8	Closed	Summer	W8-7a	Bromus sp.	grass	seed	-29.1	-0.6	40.4	2.1	22.7
W8	Closed	Summer	W8-7b	Bromus sp.	grass	stem, leaf, seed	-28.8	-1.4	39.6	1.6	29.3
W8	Closed	Summer	W8-8a	Poaceae	grass	stem, leaf, seed	-28.2		38.1
W9	Open	Summer	W9-1a	Poa sp.	grass	stem, seed	-26.9		38.2
W9	Open	Summer	W9-2a	Poaceae	grass	leaf	-28.1	-0.9	38.2	1.4	33
W9	Open	Summer	W9-3a	Melilotus officinalis	forb	stem, leaf, flower	-27.7	-1.2	37.6	2.4	18.1
W9	Open	Summer	W9-4a	Equisetum sp.	horsetail	whole sample	-29.1	5.1	33	2	19.2
W9	Open	Summer	W9-5a	Poaceae	grass	stem, leaf	-28.4	0.7	38	1.5	30.5
W9	Open	Summer	W9-6a	Bromus sp.	grass	stem, leaf, seed	-25.4		39
W9	Open	Summer	W9-7a	Poaceae	grass	stem, leaf, seed	-26.9	-0.3	37.9	1.4	30.8
W9	Open	Summer	W9-8a	Trifolium hybridium	forb	stem, flower	-26.3	-1.2	38	2	22
W9	Open	Summer	W9-8b	Trifolium hybridium	forb	stem, leaf	-27.9	-1.4	36.4	3.4	12.6
W9	Open	Fall	W9N-1a	Poa sp.	grass	seed	-26.7	-0.9	40.1	0.9	50.6
W9	Open	Fall	W9N-1b	Poa sp.	grass	stem, leaf	-26.2		40.6
W9	Open	Fall	W9N-2a	Poaceae	grass	stem, leaf	-28.1		38.9
W9	Open	Fall	W9N-3a	Poaceae	grass	seed	-27.1	5.7	41.9	1	49.2
W9	Open	Fall	W9N-3b	Poaceae	grass	stem	-24.9		43.8
W9	Open	Fall	W9N-4a	Bromus sp.	grass	seed	-25.6	2.2	40.4	1.4	34.5
W9	Open	Fall	W9N-4b	Bromus sp.	grass	stem, leaf	-25.3		41.9
